# Supplementary material for: Genome-wide identification of replication fork stalling/pausing sites and the interplay between RNA Pol II transcription and DNA replication progression
Source: Genome Biol. 2024 May 21;25:126. doi: 10.1186/s13059-024-03278-8 (PMC11106976; doi:10.1186/s13059-024-03278-8)
Supplement: Supplementary file 2 — Additional file 2: Table S1. Genes differentially expressed following DRB or a-Am treatment. [file 13059_2024_3278_MOESM2_ESM.xlsx]

## Sheet: Sheet1
Genes differentially expressed following DRB or a-Amanitin treatment:
<2 FC 16h DRB	>2FC 16h DRB		<2 FC 22h DRB	>2FC 22h DRB			<2 FC 16h A-Am	>2 FC 16h A-Am		<2 FC 22h A-Am	>2 FC 22h A-Am
ENSG00000122877	ENSG00000073605	0.857143	ENSG00000019549	ENSG00000246451	0.831818		ENSG00000170345	ENSG00000200913		ENSG00000125740	ENSG00000261220
ENSG00000173334	ENSG00000273186	0.4	ENSG00000100906	ENSG00000144230	0.545455		ENSG00000125740	ENSG00000283108		ENSG00000170345	ENSG00000200253
ENSG00000139318	ENSG00000232931		ENSG00000120129	ENSG00000273599			ENSG00000186081	ENSG00000185559		ENSG00000100285	ENSG00000076944
ENSG00000184557	ENSG00000244687		ENSG00000125968	ENSG00000244161			ENSG00000171345	ENSG00000268087		ENSG00000248079	ENSG00000258608
ENSG00000128016	ENSG00000144230		ENSG00000142871	ENSG00000203709			ENSG00000062038	ENSG00000261408		ENSG00000280099	ENSG00000278223
ENSG00000100906	ENSG00000066230		ENSG00000148926	ENSG00000115257			ENSG00000184292	ENSG00000213226		ENSG00000183309	ENSG00000184492
ENSG00000163545	ENSG00000273599		ENSG00000177606	ENSG00000278828			ENSG00000128422	ENSG00000237718		ENSG00000258302	ENSG00000279532
ENSG00000163874	ENSG00000203709		ENSG00000164442	ENSG00000239653			ENSG00000205420			ENSG00000181322	ENSG00000141576
ENSG00000168209	ENSG00000246451		ENSG00000087074	ENSG00000280287			ENSG00000136689			ENSG00000279110
ENSG00000120738	ENSG00000259287		ENSG00000112029	ENSG00000143630			ENSG00000148346			ENSG00000235138
ENSG00000125740	ENSG00000244161		ENSG00000067082	ENSG00000279716			ENSG00000163220			ENSG00000270889
ENSG00000146757	ENSG00000239653		ENSG00000167470				ENSG00000206075			ENSG00000233967
ENSG00000145632	ENSG00000261553		ENSG00000171940				ENSG00000186847			ENSG00000227959
ENSG00000115844	ENSG00000255443		ENSG00000136997				ENSG00000230937			ENSG00000178458
ENSG00000136997	ENSG00000226318		ENSG00000127528				ENSG00000081277			ENSG00000185689
ENSG00000163376			ENSG00000099860				ENSG00000089356			ENSG00000231574
ENSG00000116741			ENSG00000120738				ENSG00000143546			ENSG00000176920
ENSG00000180667			ENSG00000111276				ENSG00000134755
ENSG00000114315			ENSG00000144655				ENSG00000124102
ENSG00000134107			ENSG00000162702				ENSG00000117595
ENSG00000178229			ENSG00000143384				ENSG00000169035
ENSG00000144655			ENSG00000189266				ENSG00000165272
ENSG00000119938			ENSG00000101665				ENSG00000142910
ENSG00000159388			ENSG00000145632				ENSG00000124107
ENSG00000105732			ENSG00000162783				ENSG00000258359
ENSG00000120129			ENSG00000180660				ENSG00000268104
ENSG00000180884			ENSG00000143878				ENSG00000170477
ENSG00000118515			ENSG00000163659				ENSG00000271849
ENSG00000099860			ENSG00000057657				ENSG00000275552
ENSG00000167470			ENSG00000138166				ENSG00000168961
ENSG00000127528			ENSG00000115963				ENSG00000258033
ENSG00000161960			ENSG00000139289				ENSG00000189334
ENSG00000105708			ENSG00000136158				ENSG00000131746
ENSG00000083817			ENSG00000155090				ENSG00000253608
ENSG00000177606			ENSG00000184557				ENSG00000069188
ENSG00000166860			ENSG00000158615				ENSG00000247763
ENSG00000113369			ENSG00000183779				ENSG00000166145
ENSG00000137331			ENSG00000114019				ENSG00000188505
ENSG00000188295			ENSG00000166483				ENSG00000225230
ENSG00000171970			ENSG00000105732				ENSG00000167554
ENSG00000247626			ENSG00000167565
ENSG00000078401			ENSG00000160888
ENSG00000185670			ENSG00000164949
ENSG00000125968			ENSG00000247315
ENSG00000181274			ENSG00000174579
ENSG00000019549			ENSG00000188483
ENSG00000148926			ENSG00000152518
ENSG00000171940			ENSG00000177426
ENSG00000168621			ENSG00000150347
ENSG00000057657			ENSG00000143322
ENSG00000185338			ENSG00000118503
ENSG00000175087			ENSG00000144802
ENSG00000198551			ENSG00000165494
ENSG00000160888			ENSG00000185650
ENSG00000144802			ENSG00000102554
ENSG00000225886			ENSG00000135111
ENSG00000247315			ENSG00000116903
ENSG00000170345			ENSG00000087510
ENSG00000163739			ENSG00000164284
ENSG00000270069			ENSG00000115738
ENSG00000136158			ENSG00000180667
ENSG00000267519			ENSG00000145780
ENSG00000167565			ENSG00000167173
ENSG00000186130			ENSG00000169018
ENSG00000162757			ENSG00000113369
ENSG00000176749			ENSG00000164631
ENSG00000204519			ENSG00000136630
ENSG00000169252			ENSG00000173334
ENSG00000188483			ENSG00000176692
ENSG00000155090			ENSG00000117036
ENSG00000186300			ENSG00000187678
ENSG00000138166			ENSG00000186130
ENSG00000237440			ENSG00000083844
ENSG00000175213			ENSG00000149948
ENSG00000164379			ENSG00000114315
ENSG00000112029			ENSG00000165030
ENSG00000177602			ENSG00000167625
ENSG00000159882			ENSG00000177602
ENSG00000238279			ENSG00000168795
ENSG00000136244			ENSG00000118515
ENSG00000256771			ENSG00000173281
ENSG00000116903			ENSG00000181026
ENSG00000159885			ENSG00000198551
ENSG00000176907			ENSG00000112773
ENSG00000179388			ENSG00000267519
ENSG00000087074			ENSG00000109787
ENSG00000223547			ENSG00000197019
ENSG00000182810			ENSG00000168564
ENSG00000180660			ENSG00000168264
ENSG00000162772			ENSG00000164951
ENSG00000187626			ENSG00000221869
ENSG00000101665			ENSG00000175073
ENSG00000204524			ENSG00000170961
ENSG00000185947			ENSG00000168386
ENSG00000175906			ENSG00000118263
ENSG00000118503			ENSG00000134107
ENSG00000062370			ENSG00000139318
ENSG00000198205			ENSG00000196428
ENSG00000213096			ENSG00000166860
ENSG00000168795			ENSG00000120616
ENSG00000212916			ENSG00000116273
ENSG00000118620			ENSG00000171223
ENSG00000132825			ENSG00000148840
ENSG00000157429			ENSG00000078401
ENSG00000167173			ENSG00000156273
ENSG00000162783			ENSG00000108256
ENSG00000164284			ENSG00000146278
ENSG00000137193			ENSG00000198355
ENSG00000130544			ENSG00000146757
ENSG00000105327			ENSG00000173276
ENSG00000120696			ENSG00000148339
ENSG00000164949			ENSG00000054598
ENSG00000197989			ENSG00000178074
ENSG00000111276			ENSG00000163545
ENSG00000139289			ENSG00000184588
ENSG00000221869			ENSG00000175104
ENSG00000067082			ENSG00000149798
ENSG00000171223			ENSG00000152443
ENSG00000167981			ENSG00000175906
ENSG00000176692			ENSG00000169155
ENSG00000174579			ENSG00000117318
ENSG00000169951			ENSG00000185947
ENSG00000167625			ENSG00000105879
ENSG00000170631			ENSG00000131845
ENSG00000187678			ENSG00000126804
ENSG00000196110			ENSG00000185338
ENSG00000173281			ENSG00000105497
ENSG00000152443			ENSG00000198315
ENSG00000152433			ENSG00000157514
ENSG00000188785			ENSG00000204569
ENSG00000152454			ENSG00000127334
ENSG00000184635			ENSG00000236287
ENSG00000196466			ENSG00000173875
ENSG00000185650			ENSG00000175087
ENSG00000136866			ENSG00000096654
ENSG00000155592			ENSG00000119938
ENSG00000105085			ENSG00000175895
ENSG00000174576			ENSG00000155545
ENSG00000152518			ENSG00000213799
ENSG00000163659			ENSG00000163026
ENSG00000164631			ENSG00000130544
ENSG00000136630			ENSG00000204519
ENSG00000131845			ENSG00000153487
ENSG00000175197			ENSG00000126003
ENSG00000059728			ENSG00000213096
ENSG00000176896			ENSG00000242125
ENSG00000176842			ENSG00000165997
ENSG00000197933			ENSG00000143507
ENSG00000242125			ENSG00000270069
ENSG00000162702			ENSG00000132825
ENSG00000189266			ENSG00000155858
ENSG00000167562			ENSG00000196110
ENSG00000164442			ENSG00000156983
ENSG00000162396			ENSG00000113916
ENSG00000198342			ENSG00000175213
ENSG00000111859			ENSG00000137193
ENSG00000158615			ENSG00000167384
ENSG00000146278			ENSG00000083817
ENSG00000152439			ENSG00000167395
ENSG00000121406			ENSG00000136826
ENSG00000178502			ENSG00000156853
ENSG00000096654			ENSG00000136244
ENSG00000168876			ENSG00000140534
ENSG00000196081			ENSG00000197961
ENSG00000117036			ENSG00000123388
ENSG00000125398			ENSG00000197933
ENSG00000166133			ENSG00000184635
ENSG00000158691			ENSG00000188997
ENSG00000124217			ENSG00000125347
ENSG00000173041			ENSG00000139132
ENSG00000142871			ENSG00000163877
ENSG00000126368			ENSG00000176749
ENSG00000213799			ENSG00000123358
ENSG00000186272			ENSG00000138835
ENSG00000112773			ENSG00000121406
ENSG00000198355			ENSG00000163660
ENSG00000196267			ENSG00000213762
ENSG00000158480			ENSG00000168876
ENSG00000145780			ENSG00000116741
ENSG00000179094			ENSG00000197372
ENSG00000120616			ENSG00000188785
ENSG00000178093			ENSG00000167981
ENSG00000275111			ENSG00000159388
ENSG00000188997			ENSG00000198331
ENSG00000136826			ENSG00000198783
ENSG00000167604			ENSG00000182810
ENSG00000253251			ENSG00000188295
ENSG00000083844			ENSG00000163635
ENSG00000165030			ENSG00000168209
ENSG00000105497			ENSG00000163739
ENSG00000007944			ENSG00000143067
ENSG00000183779			ENSG00000198455
ENSG00000143878			ENSG00000177125
ENSG00000151014			ENSG00000196646
ENSG00000169155			ENSG00000126368
ENSG00000171522			ENSG00000112365
ENSG00000274349			ENSG00000181894
ENSG00000197483			ENSG00000165312
ENSG00000197372			ENSG00000130818
ENSG00000175104			ENSG00000168621
ENSG00000143384			ENSG00000196470
ENSG00000117318			ENSG00000062370
ENSG00000168826			ENSG00000142528
ENSG00000125347			ENSG00000182263
ENSG00000087510			ENSG00000124217
ENSG00000177426			ENSG00000142556
ENSG00000148339			ENSG00000155592
ENSG00000149798			ENSG00000163376
ENSG00000170100			ENSG00000196214
ENSG00000168564			ENSG00000215251
ENSG00000142556			ENSG00000204977
ENSG00000259623			ENSG00000163874
ENSG00000006062			ENSG00000166526
ENSG00000180257			ENSG00000111860
ENSG00000165312			ENSG00000159882
ENSG00000166704			ENSG00000118620
ENSG00000155858			ENSG00000197989
ENSG00000163463			ENSG00000178163
ENSG00000241343			ENSG00000179454
ENSG00000166289			ENSG00000172059
ENSG00000198841			ENSG00000167232
ENSG00000126003			ENSG00000188994
ENSG00000127081			ENSG00000010539
ENSG00000167384			ENSG00000169951
ENSG00000164296			ENSG00000162775
ENSG00000139679			ENSG00000155744
ENSG00000272602			ENSG00000128016
ENSG00000204569			ENSG00000141026
ENSG00000083814			ENSG00000215421
ENSG00000184588			ENSG00000196417
ENSG00000182141			ENSG00000146587
ENSG00000171649			ENSG00000158691
ENSG00000128965			ENSG00000256229
ENSG00000173846			ENSG00000176842
ENSG00000181894			ENSG00000124659
ENSG00000083812			ENSG00000170631
ENSG00000166188			ENSG00000151014
ENSG00000197019			ENSG00000173041
ENSG00000153487			ENSG00000197037
ENSG00000196150			ENSG00000178229
ENSG00000197566			ENSG00000162757
ENSG00000163026			ENSG00000186300
ENSG00000213762			ENSG00000170100
ENSG00000177125			ENSG00000185670
ENSG00000172059			ENSG00000186020
ENSG00000196470			ENSG00000166133
ENSG00000111860			ENSG00000115844
ENSG00000196172			ENSG00000275111
ENSG00000165494			ENSG00000120696
ENSG00000198039			ENSG00000139174
ENSG00000198783			ENSG00000213793
ENSG00000149948			ENSG00000196150
ENSG00000196214			ENSG00000167562
ENSG00000135482			ENSG00000176928
ENSG00000179598			ENSG00000247626
ENSG00000178935			ENSG00000105708
ENSG00000054598			ENSG00000197566
ENSG00000130766			ENSG00000152439
ENSG00000198093			ENSG00000176907
ENSG00000168612			ENSG00000136870
ENSG00000115738			ENSG00000197024
ENSG00000142528			ENSG00000166261
ENSG00000181004			ENSG00000158480
ENSG00000256087			ENSG00000198799
ENSG00000131849			ENSG00000198841
ENSG00000168264			ENSG00000127993
ENSG00000109787			ENSG00000173846
ENSG00000176024			ENSG00000197128
ENSG00000167395			ENSG00000152454
ENSG00000166483			ENSG00000196705
ENSG00000197808			ENSG00000127081
ENSG00000102554			ENSG00000197483
ENSG00000198455			ENSG00000130766
ENSG00000155545			ENSG00000160908
ENSG00000160908			ENSG00000223547
ENSG00000181026			ENSG00000006062
ENSG00000141026			ENSG00000162772
ENSG00000149050			ENSG00000083812
ENSG00000138835			ENSG00000164938
ENSG00000256683			ENSG00000197044
ENSG00000240230			ENSG00000159885
ENSG00000118263			ENSG00000059728
ENSG00000183496			ENSG00000106346
ENSG00000143507			ENSG00000100625
ENSG00000127993			ENSG00000127989
ENSG00000135111			ENSG00000005801
ENSG00000156853			ENSG00000175197
ENSG00000249471			ENSG00000196247
ENSG00000181007			ENSG00000187626
ENSG00000197841			ENSG00000256087
ENSG00000277462			ENSG00000259623
ENSG00000104221			ENSG00000198346
ENSG00000198331			ENSG00000183647
ENSG00000164938			ENSG00000137331
ENSG00000198315			ENSG00000171649
ENSG00000171425			ENSG00000113448
ENSG00000196378			ENSG00000168806
ENSG00000114019			ENSG00000181274
ENSG00000132801			ENSG00000186272
ENSG00000124659			ENSG00000240230
ENSG00000115963			ENSG00000128965
ENSG00000267041			ENSG00000105085
ENSG00000176928			ENSG00000196670
ENSG00000273820			ENSG00000169252
ENSG00000185220			ENSG00000181450
ENSG00000157514			ENSG00000173480
ENSG00000196705			ENSG00000180346
ENSG00000162775			ENSG00000185869
ENSG00000198346			ENSG00000162396
ENSG00000163877			ENSG00000166188
ENSG00000182318			ENSG00000176024
ENSG00000165655			ENSG00000180626
ENSG00000105879			ENSG00000181007
ENSG00000196417			ENSG00000179094
ENSG00000183647			ENSG00000171522
ENSG00000164743			ENSG00000137185
ENSG00000197044			ENSG00000105327
ENSG00000171806			ENSG00000171425
ENSG00000116273			ENSG00000180257
ENSG00000180346			ENSG00000166289
ENSG00000197024			ENSG00000167604
ENSG00000256229			ENSG00000135482
ENSG00000196981			ENSG00000182318
ENSG00000189042			ENSG00000223749
ENSG00000196646			ENSG00000272602
ENSG00000180855			ENSG00000196081
ENSG00000173875			ENSG00000204611
ENSG00000123388			ENSG00000183496
ENSG00000196428			ENSG00000256294
ENSG00000150347			ENSG00000251369
ENSG00000175073			ENSG00000164296
ENSG00000251369			ENSG00000125740
ENSG00000107968			ENSG00000107443
ENSG00000166526			ENSG00000166704
ENSG00000143322			ENSG00000196466
ENSG00000146587			ENSG00000117010
ENSG00000156983			ENSG00000180884
ENSG00000163660			ENSG00000171970
ENSG00000182263			ENSG00000196981
ENSG00000168806			ENSG00000161960
ENSG00000112365			ENSG00000136866
ENSG00000278129			ENSG00000256771
ENSG00000197128			ENSG00000168612
ENSG00000188171			ENSG00000256683
ENSG00000105136			ENSG00000152433
ENSG00000117010			ENSG00000104221
ENSG00000247092			ENSG00000198205
ENSG00000204977			ENSG00000198039
ENSG00000256294			ENSG00000178502
ENSG00000181450			ENSG00000189042
ENSG00000113916			ENSG00000164379
ENSG00000113448			ENSG00000188283
ENSG00000010539			ENSG00000204524
ENSG00000188283			ENSG00000139679
ENSG00000221909			ENSG00000277462
ENSG00000197362			ENSG00000152464
ENSG00000213793			ENSG00000197362
ENSG00000168672			ENSG00000187792
ENSG00000173480			ENSG00000182141
ENSG00000179454			ENSG00000179388
ENSG00000185869			ENSG00000131849
ENSG00000181315			ENSG00000240891
ENSG00000005801			ENSG00000107968
ENSG00000196247			ENSG00000128917
ENSG00000148840			ENSG00000198093
ENSG00000175895			ENSG00000196152
ENSG00000198208			ENSG00000188171
ENSG00000124216			ENSG00000198440
ENSG00000199753			ENSG00000007944
ENSG00000165507			ENSG00000221909
ENSG00000275180			ENSG00000105136
ENSG00000198807			ENSG00000181004
ENSG00000015479			ENSG00000196172
ENSG00000114737			ENSG00000131127
ENSG00000152049			ENSG00000171448
ENSG00000185112			ENSG00000111859
ENSG00000260641			ENSG00000081041
ENSG00000197020			ENSG00000196967
ENSG00000196730			ENSG00000197619
ENSG00000179859			ENSG00000197050
ENSG00000073756			ENSG00000197841
ENSG00000253508			ENSG00000253251
ENSG00000196371			ENSG00000189164
ENSG00000198482			ENSG00000164743
ENSG00000133874			ENSG00000196357
ENSG00000164920			ENSG00000267041
ENSG00000143867			ENSG00000197808
ENSG00000255717			ENSG00000181315
ENSG00000119669			ENSG00000114739
ENSG00000144182			ENSG00000185220
ENSG00000169635			ENSG00000278129
ENSG00000181773			ENSG00000083814
ENSG00000180447			ENSG00000182405
ENSG00000198521			ENSG00000212916
ENSG00000126778			ENSG00000180855
ENSG00000176401			ENSG00000132801
ENSG00000113070			ENSG00000168826
ENSG00000153234			ENSG00000197863
ENSG00000214756			ENSG00000225886
ENSG00000183850			ENSG00000179598
ENSG00000221944			ENSG00000198342
ENSG00000196659			ENSG00000125398
ENSG00000160051			ENSG00000171806
ENSG00000175376			ENSG00000196378
ENSG00000204947			ENSG00000196267
ENSG00000253276			ENSG00000163463
ENSG00000159208			ENSG00000237440
ENSG00000116717			ENSG00000157429
ENSG00000167842			ENSG00000170345
ENSG00000197008			ENSG00000122877
ENSG00000130803			ENSG00000165655
ENSG00000197579			ENSG00000273820
ENSG00000056277			ENSG00000178935
ENSG00000139946			ENSG00000168672
ENSG00000198824			ENSG00000213928
ENSG00000198746			ENSG00000174576
ENSG00000042429			ENSG00000238279
ENSG00000196418			ENSG00000259959
ENSG00000103449			ENSG00000123870
ENSG00000124549			ENSG00000249471
ENSG00000142867			ENSG00000274349
ENSG00000172216			ENSG00000178093
ENSG00000172007			ENSG00000272631
ENSG00000174276			ENSG00000259820
ENSG00000230844			ENSG00000245149
ENSG00000120875			ENSG00000166333
ENSG00000177374			ENSG00000176896
			ENSG00000241343
			ENSG00000247092
			ENSG00000147174
			ENSG00000275560
			ENSG00000119737
			ENSG00000168646
			ENSG00000149050
			ENSG00000264885
			ENSG00000233836
			ENSG00000268471
			ENSG00000188033
			ENSG00000261505
			ENSG00000259877
