# Supplementary material for: Genome-wide identification of replication fork stalling/pausing sites and the interplay between RNA Pol II transcription and DNA replication progression
Source: Genome Biol. 2024 May 21;25:126. doi: 10.1186/s13059-024-03278-8 (PMC11106976; doi:10.1186/s13059-024-03278-8)
Supplement: Supplementary file 3 — Additional file 3: Table S2. Statistical analysis of BrdU peaks overlap with breakpoints. [file 13059_2024_3278_MOESM3_ESM.xlsx]

## Sheet: breakages by timing
	Overlaps compared	logFC	pvalue
Left breakage	Not Transcribed (Early S) vs Not Transcribed (Early/Mid S)	0.483322	0.00019998
	Not Transcribed (Early S) vs Not Transcribed (Mid S)	0.794251	0.00019998
	Not Transcribed (Early S) vs Not Transcribed (Mid/Late S)	1.36332	0.00019998
	Not Transcribed (Early S) vs Not Transcribed (Late S/G2)	1.23385	0.00019998
Righ breakage	Not Transcribed (Early S) vs Not Transcribed (Early/Mid S)	0.449684	0.00019998
	Not Transcribed (Early S) vs Not Transcribed (Mid S)	0.786719	0.00019998
	Not Transcribed (Early S) vs Not Transcribed (Mid/Late S)	1.33421	0.00019998
	Not Transcribed (Early S) vs Not Transcribed (Late S/G2)	1.41016	0.00019998
Left breakage	Codirectional (Early S) vs Codirectional (Early/Mid S)	0.726982	0.00019998
	Codirectional (Early S) vs Codirectional (Mid S)	1.4132	0.00019998
	Codirectional (Early S) vs Codirectional (Mid/Late S)	1.41207	0.00019998
	Codirectional (Early S) vs Codirectional (Late S/G2 S)	1.78363	0.00019998
Righ breakage	Codirectional (Early S) vs Codirectional (Early/Mid S)	0.422857	0.00879912
	Codirectional (Early S) vs Codirectional (Mid S)	1.54938	0.00019998
	Codirectional (Early S) vs Codirectional (Mid/Late S)	1.90635	0.00019998
	Codirectional (Early S) vs Codirectional (Late S/G2 S)	2.08909	0.00019998
Left breakage	Head to head (Early S) vs Head to head (Early/Mid S)	0.639002	0.00039996
	Head to head (Early S) vs Head to head (Mid S)	1.81444	0.00019998
	Head to head (Early S) vs Head to head (Mid/Late S)	3.17374	0.00019998
	Head to head (Early S) vs Head to head (Late S/G2 S)	5.1932	0.00019998
Righ breakage	Head to head (Early S) vs Head to head (Early/Mid S)	0.719099	0.00019998
	Head to head (Early S) vs Head to head (Mid S)	1.83458	0.00019998
	Head to head (Early S) vs Head to head (Mid/Late S)	2.49461	0.00019998
	Head to head (Early S) vs Head to head (Late S/G2 S)	10	0.00019998
Left breakage	Transition (Early S) vs Transition (Early/Mid S)	0.683973	0.00219978
	Transition (Early S) vs Transition (Mid S)	2.02975	0.00019998
	Transition (Early S) vs Transition (Mid/Late S)	3.4767	0.00019998
	Transition (Early S) vs Transition (Late S/G2 S)	3.57777	0.00019998
Righ breakage	Transition (Early S) vs Transition (Early/Mid S)	0.354431	0.090191
	Transition (Early S) vs Transition (Mid S)	1.33628	0.00019998
	Transition (Early S) vs Transition (Mid/Late S)	4.17312	0.00019998
	Transition (Early S) vs Transition (Late S/G2 S)	2.3614	0.00019998

## Sheet: breakages by type
			logFC	pvalue
Early S	Left breakage	Not Transcribed vs Codirectional	1.51307	0.00019998
		Not Transcribed vs Head to head	1.42561	0.00019998
		Not Transcribed vs Transition	2.48332	0.00019998
		Codirectional vs Head to head	-0.0874628	0.518148
		Codirectional vs Transition	0.970253	0.00019998
		Head to head vs Transition	1.05772	0.00019998
	Right breakage	Not Transcribed vs Codirectional	1.67319	0.00019998
		Not Transcribed vs Head to head	1.4631	0.00019998
		Not Transcribed vs Transition	2.54636	0.00019998
		Codirectional vs Head to head	-0.210086	0.143586
		Codirectional vs Transition	0.87317	0.00019998
		Head to head vs Transition	1.08326	0.00019998
Early/Mid S	Left breakage	Not Transcribed vs Codirectional	1.75673	0.00019998
		Not Transcribed vs Head to head	1.58129	0.00019998
		Not Transcribed vs Transition	2.68397	0.00019998
		Codirectional vs Head to head	-0.175442	0.311969
		Codirectional vs Transition	0.927244	0.00019998
		Head to head vs Transition	1.10269	0.00019998
	Right breakage	Not Transcribed vs Codirectional	1.64636	0.00019998
		Not Transcribed vs Head to head	1.73252	0.00019998
		Not Transcribed vs Transition	2.45111	0.00019998
		Codirectional vs Head to head	0.0861566	0.577942
		Codirectional vs Transition	0.804744	0.00019998
		Head to head vs Transition	0.718587	0.00039996
Mid S	Left breakage	Not Transcribed vs Codirectional	2.13202	0.00019998
		Not Transcribed vs Head to head	2.4458	0.00019998
		Not Transcribed vs Transition	3.71882	0.00019998
		Codirectional vs Head to head	0.313777	0.189381
		Codirectional vs Transition	1.5868	0.00019998
		Head to head vs Transition	1.27302	0.00019998
	Right breakage	Not Transcribed vs Codirectional	2.43585	0.00019998
		Not Transcribed vs Head to head	2.51096	0.00019998
		Not Transcribed vs Transition	3.09592	0.00019998
		Codirectional vs Head to head	0.0751124	0.714929
		Codirectional vs Transition	0.660075	0.0167983
		Head to head vs Transition	0.584963	0.0367963
Mid/Late S	Left breakage	Not Transcribed vs Codirectional	1.56182	0.00019998
		Not Transcribed vs Head to head	3.23602	0.00019998
		Not Transcribed vs Transition	4.69777	0.00019998
		Codirectional vs Head to head	1.67421	0.00019998
		Codirectional vs Transition	3.13595	0.00019998
		Head to head vs Transition	1.46175	0.00719928
	Right breakage	Not Transcribed vs Codirectional	2.16939	0.00019998
		Not Transcribed vs Head to head	2.54755	0.00019998
		Not Transcribed vs Transition	3.49761	0.00019998
		Codirectional vs Head to head	0.378168	0.19618
		Codirectional vs Transition	1.32822	0.00039996
		Head to head vs Transition	0.950054	0.0111989
Late S/G2	Left breakage	Not Transcribed vs Codirectional	2.06285	0.00019998
		Not Transcribed vs Head to head	5.38496	0.00019998
		Not Transcribed vs Transition	4.72618	0.00019998
		Codirectional vs Head to head	3.32211	0.00019998
		Codirectional vs Transition	2.66333	0.00019998
		Head to head vs Transition	-0.658781	0.294371
	Right breakage	Not Transcribed vs Codirectional	2.42807	0.00019998
		Not Transcribed vs Head to head	10	0.00019998
		Not Transcribed vs Transition	5.38527	0.00019998
		Codirectional vs Head to head	10	0.00019998
		Codirectional vs Transition	2.9572	0.00019998
		Head to head vs Transition	-10	0.00019998
